# Supplementary material for: Visualization Techniques of Time-Oriented Data for the Comparison of Single Patients With Multiple Patients or Cohorts: Scoping Review
Source: J Med Internet Res. 2022 Oct 24;24(10):e38041. doi: 10.2196/38041 (PMC9641521; doi:10.2196/38041)
Supplement: Multimedia Appendix 2 [file jmir_v24i10e38041_app2.xlsx]

## Sheet: Tabelle1
MULTIMEDIA APPENDIX 2
REFNUM	DOI	TITLE	FIRST AUTHOR	YEAR	DISEASE	MEDICAL CONTEXT	MEDICAL OBJECTIVE	MEDICAL DATA TYPE	TYPE OF DATA	DATA TEMPORALITY	TEMPORAL SPREAD	DATA AVAILABLE	VIS TECHNIQUE FT	VIS TECHNIQUE COMPARISON	INTERACTIONS KEYWORDS	INTERACTIONS KEYWORDS FOR COMPARISON	TASK ABSTRACTION (MUNZNER)	COMPARISON	VISUAL COMPARISON (GLEICHER ET AL.)	CLASS
1	10.1177/009286150303700104	What Happened to All the Patients? Event Charts for Summarizing Individual Patient Data and Displaying Clinically Significant Changes in Quality of Life Data	Atherton	2003	Neoplasms	Clinical research	Treatment Outcome	laboratory (toxicity), PRO (quality of life (QOL))	toxicity data: tabular, categorical, qualitative, quantitative quality of life data: tabular, categorical, qualitative	primitives (points, intervals) arrangement (sequential)	long	n/a	Change over Time: Priestley timeline	Change over Time: Priestley timeline	n/a	n/a	Analyze: Consume: Discover Search: Lookup Query: Identify Query: Compare All Data: Features Attributes: Many: Dependency Attributes: Many: Correlation	s-s, s-m	s-s: juxtaposition s-m: juxtaposition	potential
2	PMID: 16779071 PMCID: PMC1560450	A Framework for Intelligent Visualization of Multiple Time-Oriented Medical Records	Klimov	2005	Pathological Conditions, Signs and Symptoms	Clinical care	Treatment Outcome	laboratory	laboratory: quantitative, qualitative, categorical	primitives (points) arrangement (sequential)	long	n/a	Change over Time: Line* Correlation: Scatterplot Part-to-whole: Stacked column/bar (was in parenthesis, Fig. 5) Magnitude: Parallel coordinates	Change over Time: Line Correlation: Scatterplot	select measure, zoom and pan, filtering	select measure	Actions: Analyze: Consume: Discover* (Fig.4) Search: Lookup* (Fig. 4), Browse and Explore (Fig. 5) Query: Identify* (Fig. 4, Fig 6 highlighted patient) Query: Compare* (Fig. 4, Fig. 6 parallel coordinate, s-m) Query: Summarize (Fig. 5, Fig. 6) Targets: All Data: Trends* All Data: Correlation (Fig 6. parallel coordinates: correlation over multiple attributes)	s-c, s-m	s-c: superposition s-m: superposition	explicit
3	10.1109/TVCG.2009.187	Temporal Summaries: Supporting Temporal Categorical Searching, Aggregation and Comparison	Wang	2009	Pathological Conditions, Signs and Symptoms	Clinical care / clinical research	Treatment Outcome	encounters, laboratory, procedures	encounter (transfers): qualitative laboratory: qualitative, categorical procedures: qualitative	primitives (points) arrangement (sequential)	long	n/a	Change over Time: Priestley timeline Distribution: Histogram Part-to-whole: Stacked column/bar (was in parenthesis)	Change over Time: Priestley timeline Distribution: Histogram Part-to-whole: Stacked column/bar	align, rank, filter, select measure, select cohort	align, rank, filter, select measure, select cohort	Analyze: Consume: Discover Analyze: Produce: Derive (Fig. 1 b) Search: Lookup Search: Locate Query: Compare (Fig. 1 c) align by) Query: Summarize (Fig. 1 b) und d)) Attributes: One: Distribution	s-c, s-m, m-m, s-s, c-c	s-c: juxtaposition s-m: juxtaposition+explicit encoding (additive)	potential
4	Electronic ISBN:978-1-4244-7319-9 Print ISBN:978-1-4244-7318-2	Towards a data fusion model for predicting deterioration in dialysis patients	Borhani	2010	Urogenital Diseases	Clinical care / clinical research	Treatment Outcome	vital signs, cardiology, laboratory	vital signs, cardiology, pulmonary, laboratory: quantitative	primitives (points) arrangement (sequential)	short - long	no	Correlation: Scatterplot Change over Time: Line	Correlation: Scatterplot	n/a	n/a	Analyze: Consume: Discover Analyze: Produce: Derive Search: Locate Search: Lookup Query: Identify Query: Compare All Data: Trends All Data: Outliers Attributes: Many: Dependency Attributes: Many: Correlation Attributes: Many: Similarity	s-c	s-c: superposition	explicit
5	10.1109/PACIFICVIS.2011.5742371	CareCruiser: Exploring and visualizing plans, events, and effects interactively	Gschwandtner	2011	Pathological Conditions, Signs and Symptoms	Clinical care	Treatment Outcome	treatment plans, laboratory	treatment plans (medication): hierarchical, qualitative laboratory: quantitative	primitives (points, intervals) arrangement (sequential)	short - long	0	Flow: Network Correlation: Scatterplot Change over Time: Columns (Fig. 1, color coded) Change over Time: Candlestick (horizontally, Fig. 2) Magnitude: Bar (Fig. 7)	Correlation: Scatterplot Change over Time: Columns Change over Time: Candlestick	zoom, tooltip, select temporal, select measure, highlight, filter, align time	align time, highlight, select temporal	Analyze: Consume: Discover Search: Lookup (of the applied treatment/clinical action, Fig. 1 & 5) Search: Locate (a clinical action, Fig. 1 & 2, and effect of treatment plan, Fig. 1 & Fig. 3) Search: Explore (if raise or fall of parameter values can be seen as targets, Fig. 1, 3, 5) Query: Identify (in which context clinical actions have been applied; Fig. 1 & 2) Query: Identify (to what extent th…	s-s, s-m	s-m: juxtaposition+explicit encoding s-s: juxtaposition+explicit encoding	potential
6	PMCID: PMC3540566	Interactive Intervention Analysis	Gotz	2012	Cardiovascular Diseases	Clinical research / clinical care	Treatment Outcome	medication, procedures, outcome measures (mortality rate and diagnosis rate), clinical notes, Framingham Risk Scores	procedure: qualitative medication: qualitative outcome measure: quantitative, qualitative clinical notes: free text Framingham criteria: quantitative	aggreated primitives (points, intervals) arrangement (sequential)	long	no	Distribution: Histogram Flow: Sankey	Flow: Sankey	highlight, hover, zoom and pan, brushing and linking	highlight, hover, brushing and linking	Analyze: Consume: Discover Analyze: Produce: Derive Search: Explore Search: Lookup Query: Identify Query: Compare Query: Summarize All Data: Features All Data: Outliers Attributes: One: Distribution	s-c, c-c, c-m	c-c: superposition	implicit
7	PMID: 23304364 PMCID: PMC3540525	Sim•TwentyFive: An Interactive Visualization System for Data-Driven Decision Support	Stubbs	2012	Pathological Conditions, Signs and Symptoms	Clinical care	Treatment Outcome	diagnosis, procedures, outcomes, laboratory, cardiology, vital signs	diagnosis, procedures: qualitative laboratory, cardiology: quantitative (continious, time series)	primitives (points) arrangement (sequential)	short - long	n/a	Ranking: Dot strip plot Change over Time: Line Correlation: Scatterplot	Change over Time: Line Correlation: Scatterplot	select patient, details-on-demand, brushing and linking, adapt scaling, sort	select patient, details-on-demand	Analyze: Consume: Discover Search: Lookup Search: Locate Search: Explore Query: Identify Query: Compare All Data: Trends All Data: Outliers Attributes: Many: Similarity (multiple views)	s-c, s-m	s-c: superposition s-m: superposition	explicit
8	10.1145/2110363.2110461	Towards event sequence representation, reasoning and visualization for EHR data	Tao	2012	Cardiovascular Diseases	Clinical research	Treatment Outcome	diagnosis, conditions, procedures	diagnosis, conditions, procedures: qualitative	primitives (points, intervals) arrangement (sequential)	short - long	n/a	Change over Time: Priestley timeline (LifeLine2) Flow: Sankey (closest, new technique "LifeFlow")	Change over Time: Priestley timeline Flow: Sankey	zoom, details-on-demand, align events, filter, select patient, select cohort	select patient, details-on-demand	Analyze: Consume: Discover Search: Locate (single patient in event timeline) Search: Locate (specific event or event sequence in LifeFlow view) Search: Explore (patterns in LifeFlow view) Query: Identify (select record / patient) Query: Summarize (filter by events and show in LifeFlow view) All Data: Trends (temporal event sequences and event distribution in LifeFlow view) All Data: Features? (ev…	s-s, s-m	s-s: juxtaposition s-m: juxtaposition	potential
9	10.1109/TVCG.2014.2346682	DecisionFlow: Visual Analytics for High-Dimensional Temporal Event Sequence Data	Gotz	2014	Pathological Conditions, Signs and Symptoms	Clinical research	Treatment Outcome	diagnosis, laboratory, medication	diagnosis: qualitative medication: qualitative laboratory: quantitative	primitives (points, intervals) arrangement (sequential)	long	no	Distribution: Histogram Flow: Sankey Correlation: Bubble	Correlation: Bubble	drag and drop, select cohort, hover, tooltip, brushing and linking, details-on-demand	details-on-demand	Analyze: Consume: Discover Search: Locate Search: Explore Query: Identify Query: Compare (Fig.3 patient events) Query: Summarize (aggregated event /flow view) All Data: Trends All Data: Outliers Attributes: One: Distribution (Age histogram) Attributes: Many: Dependency (Flow) Attributes: Many: Correlation (as bubble size in Fig. 1 c)	c-c, s-m	c-c: superposition+explicit encoding (animation)	potential
10	10.1109/TVCG.2013.2297933	Stroscope:Multi-Scale Visualization of Irregularly Measured Time-Series Data	Cho	2014	Nervous System Diseases	Clinical research	Treatment Outcome	vital signs	vital signs: quantitative	primitives (points) arrangement (sequential)	short - long	no	[ripple graph -- new vis is combines:] Deviation: Surplus/deficit filled line (not filled, though) Change over Time: Columns Change over Time: Line [auxilliary visualizations:] Distribution: Boxplot Distribution: Histogram	Deviation: Surplus/deficit filled line Change over Time: Columns Change over Time: Line Distribution: Boxplot Distribution: Histogram	select measure, select temporal, align, zoom, group, cluster	align	Analyze: Consume: Discover Search: Explore Search: Browse Query: Compare Query: Identify All Data: Outliers All Data: Trends Attributes: One: Distribution (Detail view) Attributes: One: Extremes (ROI coloring) Attributes: Many: Similarity (Mention in the authors tasks)	c-c, m-m	c-c: juxtaposition+explicit encoding (additive)	potential
11	10.2196/mhealth.4292	Let Visuals Tell the Story: Medication Adherence in Patients with Type II Diabetes Captured by a Novel Ingestion Sensor Platform	Browne	2015	Endocrine System Diseases	Clinical care	Patient Outcome Assessment	medication, activity, laboratory (glucose), vital signs (pulse)	medication data: tabular, qualitative activity (sensor sleep data): qualitative, categorical laboratory data: tabular, quantitative	primitives (points, intervals) arrangement (cyclic)	short - long	yes	Change over Time: Columns Change over Time: Connected Scatterplot	Change over Time: Columns Change over Time: Connected Scatterplot	n/a	n/a	Analyze: Consume: Discover Search: Locate Search: Browse Search: Explore Query: Identify Query: Compare All Data: Trends All Data: Outliers Attributes: One: Extremes Attributes: Many: Correlation	s-s	s-s: juxtaposition	potential
12	10.1145/2836034.2836039	Visualization of Longitudinal Clinical Trajectories using a Graph-based Approach	Dabek	2015	Wounds and injuries	Clinical research	Treatment Outcome	encounters, diagnosis, conditions	encounters, diagnosis, conditions: qualitative	primitives (points, intervals) arrangement (sequential)	long	no	Flow: Network	Flow: Network	select cohort, filter, animation/video, drag and drop, highlight, manipulate graph, hover, details-on-demand	hover	Analyze: Consume: Discover Search: Locate Search: Explore Search: Browse Search: Lookup (comparison, Figure 7 ?) Query: Identify Query: Compare All Data: Trends All Data: Outliers All Data: Features Attributes: One: Distribution Attributes: Many: Dependency Network Data: Topology: Paths	c-c, s-c	c-c: juxtaposition s-c: juxtaposition	potential
13	10.1109/ICHI.2016.93	CoRAD: Visual Analytics for Cohort Analysis	Kamaleswaran	2016	Infections	Clinical research	Disease attributes	cardiology	cardiology: quantitative	primitives (points) arrangement (sequential)	long	yes	Distribution: Barcode plot* Change over Time: Line* (Stacked histogram, Fig. 4) Distribution: Histogram* Part-to-whole: Donut* (customized)	Distribution: Barcode plot Change over Time: Line Distribution: Histogram	select patient, hover, details-on-demand	select patient, hover, details-on-demand	Actions: Analyze: Consume: Discover (Fig. 1 & 4)<-- Caution! Fig 4 is not a new technique but rather used as a "control" technique for the expert evaluation), Present (T3) Analyze: Consume: Present Analyze: Produce: Derive (T3, Fig 1b) Search: Lookup Query: Identify, Query: Compare* (T4, Fig 1a) (1. lookup of single patient, 2. identify characteristics of single patient and cohort, 3. compare sin…	s-s, s-m, s-c	s-s: superposition+juxtaposition s-m: superposition+juxtaposition s-c: superposition+juxtaposition	explicit
14	10.1109/VAHC.2017.8387498	Aiding Infection Analysis and Diagnosis Through Temporally-Contextualized Matrix Representations	Gomov	2017	Wounds and injuries	Clinical research / clinical care	Treatment Outcome	diagnosis (infections), procedures, laboratory, vital signs, medication	diagnosis (infections), procedures: qualitative laboratory: quantitative vital signs: quantitative medication: qualitative	primitives (points, intervals) arrangement (sequential)	long	no	Change over Time: Calender heatmap Change over Time: Priestley timeline	Change over Time: Calender heatmap	select patient, scroll, rearrange and remove patients, tooltip, hover, n/a	n/a	Analyze: Consume: Discover (Matrix) Analyze: Produce: Derive (patient aggregated matrix) Search: Explore (heatmap timeline, patient matrix) Search: Lookup (Hovering over matrix timeline) Search: Browse (Matrices?) Query: Identify (parameter in matrix) Query: Compare (values - color coded cells in matrix) Query: Compare (timeline: patients, matrix for vitals) All Data: Trends (matrix and timeline …	s-s, s-m, s-c	s-s: juxtaposition s-m: juxtaposition s-c: juxtaposition+explicit encoding	explicit
15	10.1177/2168479018754846	The Safety Explorer Suite: Interactive Safety Monitoring for Clinical Trials	Wildfire	2018	Pathological Conditions, Signs and Symptoms	Clinical research	Treatment Outcome	vital signs, laboratory (adverse events)	laboratory, vital signs: quantitative	primitives (points, intervals) arrangement (sequential)	n/a	yes	Ranking: Dot strip plot Change over Time: Line Change over Time: Priestley timeline Distribution: Boxplot Distribution: Violin plot	Change over Time: Line	filter, search, brushing and linking, select measure, select patient, drill-down, details-on-demand	filter, search, select measure, select patient	Analyze: Consume: Discover Search: Locate ("search for terms of interest") Query: Identify* Query: Compare (cohorts, Fig.1 dot plot) All Data: Outliers (multi patient timeline) All Data: Trends (multi patient timeline) All Data: Features (small multiple single patient timelines) Attributes: Many: Similarity	s-m	s-m: superposition	potential
16	10.1109/JBHI.2017.2704608	Transition Icons for Time Series Visualization and Exploratory Analysis	Nickerson	2018	Pathological Conditions, Signs and Symptoms	Clinical research	Patient Outcome Assessment	vital signs, activity, PRO (pain scores)	vital signs: quantitative activity (sensor): quantitative pain scores: quantitative, categorical (ordinal)	primitives (points) arrangement (sequential)	short - long	no	Correlation: XY heatmap [not in FT: Glyphs] [not in FT: Dendrogram]	Correlation: XY heatmap	n/a	n/a	Analyze: Consume: Discover Analyze: Produce: Derive (the transition icons from base data) Query: Summarize (data to transition icons) Query: Compare (icons of different "conditions") All Data: Trends (similar icons indicate trends in transitions) All Data: Features (transitions are summarized features) Attributes: Many: Similarity	c-c	c-c: juxtaposition	potential
17	10.1145/3152888	Chronodes: Interactive Multifocus Exploration of Event Sequences	Polack	2018	Chemically-induced Disorders	Clinical research	Patient Outcome Assessment	vital signs, cardiology, activity (habits, smoking)	vital signs, cardiology: qualitative, categorical (based on quantitative values) activity (habits, smoking): qualitative, categorical	primitives (points) arrangement (sequential)	short	no	Main: Change over Time: Priestley timeline [New vis: Flow: Kepab -- is a glyph combined with flow] Auxilliary: Change over Time: Line Change over Time: Fan chart [but uncertainty for overall time course]	Change over Time: Priestley timeline	query, align, select measure	select measure	Analyze: Consume: Discover Search: Locate (Fig1: Where is focal-sequence) Query: Identify (Fig1: Focal-sequeces in event-timeline) All Data: Features (Fig1: Focal-sequences) All Data: Trends (Fig:1 Which sequence follow a focal sequence) Attributes: One: Distribution (Fig1: distribution of events following/preceeding focal sequence) Attributes: Many: Dependency (Fig1: focal sequence depens on whi…	c-c	c-c: superposition+explicit encode (additive)	potential
18	10.1109/TVCG.2018.2864885	Visual Progression Analysis of Event Sequence Data	Guo	2019	Pathological Conditions, Signs and Symptoms	Clinical research	Disease attributes	encounters, diagnosis, procedures, laboratory, medications	encounters: qualitative diagnosis: qualitative procedures: qualitative laboratory: quantitative medication: qualtitative	primitives (points, intervals) arrangement (sequential)	long	yes	Correlation: Bubble Part-to-whole: Treemaps Change over Time: Priestley timeline Change over Time: Columns	Change over Time: Columns Part-to-whole: Treemaps	scroll, brushing and linking, select measure, select temporal, zoom and pan, tooltip, highlight, hover	hover	Analyze: Consume: Discover Search: Browse (Location known: Segments, Target unknown: Details) Query: Compare (query UI) Query: Summarize (cluster view, stage transition view) All Data: Trends All Data: Features Attributes: Many: Dependency Attributes: Many: Similarity	s-s, s-m	s-s: juxtaposition s-m: juxtaposition	implicit
19	10.1055/s-0039-1687862	Composer: Visual Cohort Analysis of Patient Outcomes	Rogers	2019	Musculoskeletal Diseases	Clinical research / clinical care	Treatment Outcome	PRO (outcomes), activity, procedures (treatments), conditions	PROMIS PF: quantitative procuedures: qualitative meta (bmi, age): quantitative meta (gender, alcohol): qualitative, categorical	primitives (points, intervals) arrangement (sequential)	short - long	no	Distribution: Histogram Ranking: Ordered bar Change over Time: Line Change over Time: Fan chart (closest. here not used for prediction, but for confidence intervals) Change over Time: Priestley timeline	Change over Time: Line Change over Time: Fan chart Change over Time: Priestley timeline	select cohort, filter cohort, select temporal, align time	filter cohort, select cohort	Analyze: Consume: Discover Analyze: Produce: Derive Search: Lookup Search: Locate Search: Browse Query: Identify Query: Compare Query: Summarize All Data: Trends Attributes: One: Distribution Attributes: Many: Similarity	c-c s-c	c-c: juxtaposition+explicit encoding, superposition+explicit endcoding s-c: juxtaposition	explicit
20	10.1111/cgf.13697	ChronoCorrelator: Enriching Events with Time Series	van Dortmont	2019	Pathological Conditions, Signs and Symptoms	Clinical research	Treatment Outcome	encounters, diagnosis, procedures, laboratory, cardiology, vital signs, clinical notes	laboratory, cardiology: quantitative (continious, time series) encounter: categorical, qualitative diagnosis, procedure: qualitative vital signs: quantitative notes: free text	primitives (points, intervals) arrangement (sequential)	n/a	yes	Distribution: Histogram Flow: Waterfall (closest, actually: new technique) Change over Time: Area chart (closest, actually: "density chart")	0	details-on-demand, zoom and pan, annotate	details-on-demand	Analyze: Consume: Discover Analyze: Produce: Derive (+ Query: Compare "split events into subsets") Analyze: Produce: Annotate Search: Explore Query: Compare All Data: Trends All Data: Outliers (but for time-series) Attributes: Many: Correlation Attributes: Many: Similarity	s-c	s-c: superposition+explicit encoding	not even potential; s. Spalte AD
21	10.1109/VISUAL.2019.8933770	Analyzing Time Attributes in Temporal Event Sequences	Magallanes	2019	Rheumatic diseases	Clinical research	Disease attributes	laboratory, encounters (transfers)	laboratory, encounters (transfer): qualitative	primitives (points, intervals) arrangement (sequential)	short - long	no	Distribution: Boxplot Correlation: Scatterplot [Set visualization; not in FT but integral]	Distribution: Boxplot Correlation: Scatterplot	filter, align, encode, switch level of detail, adapt time granularity	align	Analyze: Consume: Discover Analyze: Produce: Derive ( boxplot style vis) Search: Explore Search: Locate (Wheres a specific event located in sequence) Search: Browse (Whats in the end/beginning of sequence) Query: Identify Query: Compare All Data: Outliers All Data: Trends (as written in intro) Attributes: One: Distribution (boxplots) Attributes: Many: Similarity (E.g. days for event: how similar)	c-c	c-c: superposition	potential (identification of single patients or cohorts is at the moment not possible)
22	10.1186/s12911-019-1017-3	Exploring the usefulness of Lexis diagrams for quality improvement	Dahlin	2020	Neoplasms	Clinical research	Treatment Outcome	diagnosis, procedures, survival, tumor severity	diagnosis, procedures: qualitative survival: categorical, qualitative tumor severtiy: categorical, qualitative	primitives (points, intervals) arrangement (sequential)	long	no	Change over Time: Connected Scatterplot	Change over Time: Connected Scatterplot	n/a	n/a	Analyze: Consume: Present Analyze: Consume: Discover Search: Browse Search: Explore Search: Locate Query: Identify Query: Compare All Data: Trends All Data: Outliers All Data: Features Attributes: One: Extremes Attributes: One: Distribution	c-c, s-c	c-c: superposition s-c: superposition	potential
